# Supplementary material for: Degree of Fibrosis in Human Atrial Tissue Is Not the Hallmark Driving AF
Source: Cells. 2022 Jan 26;11(3):427. doi: 10.3390/cells11030427 (PMC8834228; doi:10.3390/cells11030427)
Supplement: Supplementary file 1 [file cells-11-00427-s001.zip]

Archive with 1 entries (1 files):
- cells-1534238-supplementary.pdf
